# Supplementary material for: Extreme intratumour heterogeneity and driver evolution in mismatch repair deficient gastro-oesophageal cancer
Source: Nat Commun. 2020 Jan 16;11:139. doi: 10.1038/s41467-019-13915-7 (PMC6965135; doi:10.1038/s41467-019-13915-7)
Supplement: Supplementary file 5 — Supplementary Data 2 [file 41467_2019_13915_MOESM5_ESM.xlsx]

## Sheet: Tumor 1
Variant Type	Gene	Annovar Protein Change	Annovar Classification	Chr	Start	Stop	Ref Allele	Tum Allele	COSMIC Census Classification
DEL	ACVR2A	p.K327fs	frameshift deletion	chr2	148683686	148683686	A	-	TSG
SNV	APC	p.R232X	stopgain	chr5	112128191	112128191	C	T	TSG
SNV	APC	p.A1508V	nonsynonymous SNV	chr5	112175814	112175814	C	T	TSG
INS	ARID1B	p.S370fs	frameshift insertion	chr6	157100171	157100171	-	C	TSG
SNV	ASXL1	p.R417X	stopgain	chr20	31021250	31021250	C	T	TSG
SNV	CARS		splicing	chr11	3047904	3047904	A	G	TSG, fusion
INS	CBFB	p.Q67fs	frameshift insertion	chr16	67070577	67070577	-	T	TSG, fusion
SNV	CREBBP	p.Q699X	stopgain	chr16	3828030	3828030	G	A	oncogene, TSG, fusion
DEL	CRTC1	p.S569fs	frameshift deletion	chr19	18887993	18887993	C	-	Oncogene
SNV	EGFR	p.R165W	nonsynonymous SNV	chr7	55214367	55214367	C	T	Oncogene
INS	GATA3	p.F234fs	frameshift insertion	chr10	8100727	8100727	-	C	oncogene, TSG
SNV	GRIN2A	p.R846C	nonsynonymous SNV	chr16	9862767	9862767	G	A	TSG
SNV	HNF1A	p.R263S	nonsynonymous SNV	chr12	121432040	121432040	C	A	TSG
DEL	KMT2D	p.P451fs	frameshift deletion	chr12	49446114	49446114	G	-	oncogene, TSG
INS	LRIG3	p.D477fs	frameshift insertion	chr12	59274555	59274555	-	T	TSG, fusion
DEL	MLH1	p.S372fs	frameshift deletion	chr3	37067203	37067204	TC	-	TSG
INS	PBRM1	p.M1184fs	frameshift insertion	chr3	52610622	52610622	-	T	TSG
DEL	PRDM2	p.K1286fs	frameshift deletion	chr1	14108749	14108749	A	-	TSG
SNV	TP53	p.Q105X	stopgain	chr17	7578500	7578500	G	A	oncogene, TSG, fusion

## Sheet: Tumor 2
Variant Type	Gene	Annovar Protein Change	Annovar Classification	Chr	Start	Stop	Ref Allele	Tum Allele	COSMIC Census Classification
DEL	ACVR2A	p.K327fs	frameshift deletion	chr2	148683686	148683686	A	-	TSG
DEL	ARID1A	p.M274fs	frameshift deletion	chr1	27023716	27023716	G	-	TSG, fusion
DEL	ARID1A	p.K1071fs	frameshift deletion	chr1	27097622	27097622	A	-	TSG, fusion
DEL	ARID1A	p.164_165del	nonframeshift deletion	chr1	27023384	27023389	GCCGCG	-	TSG, fusion
INS	ATP1A1	p.V340fs	frameshift insertion	chr1	116932326	116932326	-	A	oncogene, TSG
INS	ATR	p.I774fs	frameshift insertion	chr3	142274739	142274739	-	T	TSG
SNV	B2M		splicing	chr15	45007619	45007619	A	G	TSG
INS	B2M	p.T91fs	frameshift insertion	chr15	45007824	45007824	-	C	TSG
DEL	BARD1	p.K145fs	frameshift deletion	chr2	215610468	215610468	T	-	TSG
DEL	CRTC1	p.S569fs	frameshift deletion	chr19	18887993	18887993	C	-	Oncogene
DEL	CUX1	p.N780fs	frameshift deletion	chr7	101844917	101844917	C	-	oncogene, TSG
INS	DICER1	p.S1056fs	frameshift insertion	chr14	95571511	95571511	-	G	TSG
SNV	EIF3E		splicing	chr8	109240494	109240494	A	G	TSG, fusion
DEL	FBLN2	p.G227fs	frameshift deletion	chr3	13612536	13612536	C	-	TSG
SNV	FBXW7	p.R399Q	nonsynonymous SNV	chr4	153247366	153247366	C	T	TSG
INS	FOXO3	p.D380fs	frameshift insertion	chr6	108985176	108985176	-	G	oncogene, TSG, fusion
DEL	GRIN2A	p.S1341fs	frameshift deletion	chr16	9857380	9857380	T	-	TSG
DEL	JAK1	p.K860fs	frameshift deletion	chr1	65306997	65306997	T	-	oncogene, TSG
INS	JAK2	p.V881fs	frameshift insertion	chr9	5089745	5089745	-	A	Oncogene
SNV	JAK2		splicing	chr9	5070053	5070053	G	A	Oncogene
INS	JAK2	p.Y435fs	frameshift insertion	chr9	5066767	5066767	-	T	Oncogene
DEL	KMT2C	p.F4496fs	frameshift deletion	chr7	151845524	151845524	A	-	TSG
DEL	KMT2D	p.P886fs	frameshift deletion	chr12	49444809	49444809	G	-	oncogene, TSG
SNV	MITF	p.G456R	nonsynonymous SNV	chr3	70014202	70014202	G	A	Oncogene
DEL	MSH6	p.A84fs	frameshift deletion	chr2	48010623	48010623	C	-	TSG
DEL	NCOR2	p.R986fs	frameshift deletion	chr12	124846816	124846816	G	-	TSG
SNV	NF1	p.R304X	stopgain	chr17	29527461	29527461	C	T	TSG, fusion
SNV	NF2	p.R291C	nonsynonymous SNV	chr22	30061039	30061039	C	T	TSG
DEL	NRG1	p.Q89fs	frameshift deletion	chr8	32453511	32453511	A	-	TSG, fusion
SNV	PIK3CA	p.H1047R	nonsynonymous SNV	chr3	178952085	178952085	A	G	Oncogene
SNV	PIK3CA	p.Y1021C	nonsynonymous SNV	chr3	178952007	178952007	A	G	Oncogene
DEL	PRDM2	p.K1286fs	frameshift deletion	chr1	14108749	14108749	A	-	TSG
DEL	PRDM2	p.L969fs	frameshift deletion	chr1	14107799	14107799	T	-	TSG
DEL	PTCH1	p.P1051fs	frameshift deletion	chr9	98211549	98211549	G	-	TSG
INS	RANBP2	p.V1475fs	frameshift insertion	chr2	109381418	109381418	-	T	TSG, fusion
INS	RNF43	p.G659fs	frameshift insertion	chr17	56435160	56435160	-	C	TSG
INS	ROBO2	p.V349fs	frameshift insertion	chr3	77595587	77595587	-	T	TSG
SNV	SH2B3	p.Q66X	stopgain	chr12	111856145	111856145	C	T	TSG
SNV	SMARCA4	p.G1162S	nonsynonymous SNV	chr19	11141507	11141507	G	A	TSG
INS	SMARCA4	p.V268fs	frameshift insertion	chr19	11097624	11097624	-	C	TSG
SNV	SMARCA4	p.R1243Q	nonsynonymous SNV	chr19	11144147	11144147	G	A	TSG
SNV	SMARCA4	p.S85L	nonsynonymous SNV	chr19	11095980	11095980	C	T	TSG
SNV	SMARCA4	p.R1491X	stopgain	chr19	11168977	11168977	C	T	TSG
SNV	TP53	p.R243W	nonsynonymous SNV	chr17	7577094	7577094	G	A	oncogene, TSG, fusion

## Sheet: Tumor 3
Variant Type	Gene	Annovar Protein Change	Annovar Classification	Chr	Start	Stop	Ref Allele	Tum Allele	COSMIC Census Classification
DEL	ACVR2A	p.K327fs	frameshift deletion	chr2	148683686	148683686	A	-	TSG
DEL	ARID1A	p.P1467fs	frameshift deletion	chr1	27101117	27101117	C	-	TSG, fusion
DEL	ARID1A	p.P1922fs	frameshift deletion	chr1	27106804	27106804	C	-	TSG, fusion
SNV	ARID2	p.Q1124X	stopgain	chr12	46245276	46245276	C	T	TSG
DEL	ATM	p.F212fs	frameshift deletion	chr11	108114817	108114817	T	-	TSG
DEL	ATR	p.F1134fs	frameshift deletion	chr3	142261555	142261555	A	-	TSG
DEL	B2M	p.L13fs	frameshift deletion	chr15	45003781	45003782	CT	-	TSG
DEL	BLM	p.G512fs	frameshift deletion	chr15	91304139	91304139	A	-	TSG
SNV	BRCA2	p.E2863X	stopgain	chr13	32945192	32945192	G	T	TSG
INS	CHEK2	p.D203_L204delinsX	stopgain	chr22	29115459	29115459	-	A	TSG
DEL	CIC	p.W343fs	frameshift deletion	chr19	42776962	42776962	T	-	oncogene, TSG, fusion
DEL	CIC	p.Q783fs	frameshift deletion	chr19	42795269	42795269	G	-	oncogene, TSG, fusion
DEL	CREBBP	p.I1084fs	frameshift deletion	chr16	3817721	3817721	T	-	oncogene, TSG, fusion
DEL	CYLD	p.K764fs	frameshift deletion	chr16	50826565	50826565	A	-	TSG
DEL	ESR1	p.T584fs	frameshift deletion	chr6	152420068	152420068	G	-	oncogene, TSG, fusion
SNV	FBXO11	p.R777X	stopgain	chr2	48035541	48035541	G	A	TSG
SNV	FBXW7	p.Q501X	stopgain	chr4	153245450	153245450	G	A	TSG
DEL	FLCN	p.H429fs	frameshift deletion	chr17	17119709	17119709	G	-	TSG
INS	FOXO3	p.D380fs	frameshift insertion	chr6	108985176	108985176	-	G	oncogene, TSG, fusion
DEL	KMT2C	p.F4496fs	frameshift deletion	chr7	151845524	151845524	A	-	TSG
DEL	KMT2D	p.P647fs	frameshift deletion	chr12	49445526	49445526	G	-	oncogene, TSG
SNV	KRAS	p.G13D	nonsynonymous SNV	chr12	25398281	25398281	C	T	Oncogene
SNV	LRP1B	p.Y399X	stopgain	chr2	141819659	141819659	A	T	TSG
INS	MSH6	p.T1085fs	frameshift insertion	chr2	48030639	48030639	-	C	TSG
DEL	MYH9	p.I784fs	frameshift deletion	chr22	36700079	36700080	TA	-	TSG, fusion
DEL	NCOR2	p.R1060fs	frameshift deletion	chr12	124841251	124841251	G	-	TSG
DEL	NDRG1	p.A370fs	frameshift deletion	chr8	134251198	134251198	C	-	TSG, fusion
SNV	NRAS	p.G12C	nonsynonymous SNV	chr1	115258748	115258748	C	A	Oncogene
DEL	PABPC1	p.D17fs	frameshift deletion	chr8	101733763	101733763	C	-	oncogene, TSG
INS	PAX5	p.V26fs	frameshift insertion	chr9	37020768	37020768	-	C	oncogene, TSG, fusion
SNV	PIK3CA	p.Y1021H	nonsynonymous SNV	chr3	178952006	178952006	T	C	Oncogene
SNV	PIK3CA	p.E418K	nonsynonymous SNV	chr3	178927974	178927974	G	A	Oncogene
DEL	POLG	p.G1052fs	frameshift deletion	chr15	89862280	89862280	C	-	TSG
DEL	PRDM2	p.K1223fs	frameshift deletion	chr1	14108560	14108560	A	-	TSG
DEL	PRDM2	p.K1286fs	frameshift deletion	chr1	14108749	14108749	A	-	TSG
DEL	RNF43	p.G659fs	frameshift deletion	chr17	56435161	56435161	C	-	TSG
INS	RUNX1T1	p.G23fs	frameshift insertion	chr8	93088214	93088214	-	T	oncogene, TSG, fusion
DEL	SDHA	p.P249fs	frameshift deletion	chr5	231111	231111	T	-	TSG
SNV	SMARCA4	p.E1363K	nonsynonymous SNV	chr19	11145725	11145725	G	A	TSG
SNV	SMARCA4	p.A1249T	nonsynonymous SNV	chr19	11144164	11144164	G	A	TSG
INS	STAT5B	p.Q368fs	frameshift insertion	chr17	40370235	40370235	-	G	oncogene, TSG, fusion
SNV	SYK	p.T371M	nonsynonymous SNV	chr9	93637062	93637062	C	T	Oncogene
DEL	TCF3	p.P540fs	frameshift deletion	chr19	1615487	1615487	G	-	oncogene, TSG, fusion
DEL	TGFBR2	p.D103fs	frameshift deletion	chr3	30691807	30691807	C	-	TSG
DEL	UBR5	p.K2120fs	frameshift deletion	chr8	103289349	103289349	T	-	TSG
SNV	WIF1		splicing	chr12	65449810	65449810	C	T	TSG, fusion
DEL	ZFHX3	p.P3405fs	frameshift deletion	chr16	72821960	72821960	G	-	TSG
SNV	ZFHX3	p.Q2021X	stopgain	chr16	72830520	72830520	G	A	TSG

## Sheet: Tumor 4
Variant Type	Gene	Annovar Protein Change	Annovar Classification	Chr	Start	Stop	Ref Allele	Tum Allele	COSMIC Census Classification
DEL	ACVR2A	p.K327fs	frameshift deletion	chr2	148683686	148683686	A	-	TSG
DEL	ASXL1	p.G643fs	frameshift deletion	chr20	31022442	31022442	G	-	TSG
DEL	BRCA2	p.T3030fs	frameshift deletion	chr13	32954023	32954023	A	-	TSG
DEL	CCDC6	p.G15fs	frameshift deletion	chr10	61666139	61666139	C	-	TSG, fusion
DEL	CREBBP	p.S1207fs	frameshift deletion	chr16	3807368	3807368	A	-	oncogene, TSG, fusion
DEL	FOXL2	p.P268fs	frameshift deletion	chr3	138664761	138664761	G	-	oncogene, TSG
DEL	KMT2D	p.G1235fs	frameshift deletion	chr12	49443668	49443668	C	-	oncogene, TSG
DEL	MAP3K1	p.P489fs	frameshift deletion	chr5	56168509	56168509	C	-	oncogene, TSG
INS	MSH6	p.T1085fs	frameshift insertion	chr2	48030639	48030639	-	C	TSG
DEL	NBN	p.R466fs	frameshift deletion	chr8	90967512	90967512	T	-	TSG
INS	NFE2L2	p.Q540fs	frameshift insertion	chr2	178095665	178095665	-	T	oncogene, TSG
DEL	NFKB2	p.P882fs	frameshift deletion	chr10	104162077	104162077	C	-	oncogene, TSG, fusion
SNV	PRDM2	p.T736A	nonsynonymous SNV	chr1	14107099	14107099	A	G	TSG
DEL	QKI	p.K132fs	frameshift deletion	chr6	163899920	163899920	A	-	oncogene, TSG
DEL	RANBP2	p.S2606fs	frameshift deletion	chr2	109384811	109384814	TCAA	-	TSG, fusion
DEL	RNF43	p.G659fs	frameshift deletion	chr17	56435161	56435161	C	-	TSG
DEL	RPL22	p.K15fs	frameshift deletion	chr1	6257785	6257785	T	-	TSG, fusion
DEL	SDHAF2	p.Q151fs	frameshift deletion	chr11	61213494	61213495	AG	-	TSG
DEL	SUFU	p.A22fs	frameshift deletion	chr10	104263974	104263974	C	-	TSG
SNV	TP53	p.R209W	nonsynonymous SNV	chr17	7577539	7577539	G	A	oncogene, TSG, fusion
DEL	UBR5	p.K2120fs	frameshift deletion	chr8	103289349	103289349	T	-	TSG
DEL	UBR5	p.F1181fs	frameshift deletion	chr8	103309716	103309716	A	-	TSG
